# Supplementary material for: TCfinder: Robust tumor cell discrimination in scRNA‐seq based on gene pathway activity
Source: IMetaOmics. 2024 Aug 7;1(1):e22. doi: 10.1002/imo2.22 (PMC12806553; doi:10.1002/imo2.22)
Supplement: Supplementary file 2 — Table S1: Pathways retained for model building after screening. Table S2: List of single cell datasets used in the paper, along with basic statistics Table S3: The performance of different methods. [file IMO2-1-e22-s001.xls]

## Sheet: S1
Table S1 Pathways retained for model building after screening
pvalue	hsa	pathway_id
0	hsa00010	Glycolysis / Gluconeogenesis
0	hsa00190	Oxidative phosphorylation
0	hsa00230	Purine metabolism
0	hsa00270	Cysteine and methionine metabolism
0	hsa00310	Lysine degradation
0	hsa00480	Glutathione metabolism
0	hsa00510	N-Glycan biosynthesis
0	hsa00562	Inositol phosphate metabolism
0	hsa00564	Glycerophospholipid metabolism
0	hsa00620	Pyruvate metabolism
0	hsa00983	Drug metabolism - other enzymes
0	hsa03008	Ribosome biogenesis in eukaryotes
0	hsa03010	Ribosome
0	hsa03013	Nucleocytoplasmic transport
0	hsa03015	mRNA surveillance pathway
0	hsa03018	RNA degradation
0	hsa03040	Spliceosome
0	hsa03050	Proteasome
0	hsa03060	Protein export
0	hsa03320	PPAR signaling pathway
0	hsa03420	Nucleotide excision repair
0	hsa04012	ErbB signaling pathway
0	hsa04014	Ras signaling pathway
0	hsa04015	Rap1 signaling pathway
0	hsa04020	Calcium signaling pathway
0	hsa04022	cGMP-PKG signaling pathway
0	hsa04024	cAMP signaling pathway
0	hsa04060	Cytokine-cytokine receptor interaction
0	hsa04062	Chemokine signaling pathway
0	hsa04064	NF-kappa B signaling pathway
0	hsa04066	HIF-1 signaling pathway
0	hsa04068	FoxO signaling pathway
0	hsa04070	Phosphatidylinositol signaling system
0	hsa04071	Sphingolipid signaling pathway
0	hsa04072	Phospholipase D signaling pathway
0	hsa04110	Cell cycle
0	hsa04114	Oocyte meiosis
0	hsa04115	p53 signaling pathway
0	hsa04120	Ubiquitin mediated proteolysis
0	hsa04137	Mitophagy - animal
0	hsa04140	Autophagy - animal
0	hsa04141	Protein processing in endoplasmic reticulum
0	hsa04142	Lysosome
0	hsa04144	Endocytosis
0	hsa04146	Peroxisome
0	hsa04150	mTOR signaling pathway
0	hsa04151	PI3K-Akt signaling pathway
0	hsa04152	AMPK signaling pathway
0	hsa04211	Longevity regulating pathway
0	hsa04213	Longevity regulating pathway - multiple species
0	hsa04216	Ferroptosis
0	hsa04217	Necroptosis
0	hsa04218	Cellular senescence
0	hsa04260	Cardiac muscle contraction
0	hsa04261	Adrenergic signaling in cardiomyocytes
0	hsa04270	Vascular smooth muscle contraction
0	hsa04310	Wnt signaling pathway
0	hsa04330	Notch signaling pathway
0	hsa04350	TGF-beta signaling pathway
0	hsa04360	Axon guidance
0	hsa04370	VEGF signaling pathway
0	hsa04371	Apelin signaling pathway
0	hsa04380	Osteoclast differentiation
0	hsa04390	Hippo signaling pathway
0	hsa04510	Focal adhesion
0	hsa04514	Cell adhesion molecules
0	hsa04520	Adherens junction
0	hsa04530	Tight junction
0	hsa04540	Gap junction
0	hsa04550	Signaling pathways regulating pluripotency of stem cells
0	hsa04612	Antigen processing and presentation
0	hsa04620	Toll-like receptor signaling pathway
0	hsa04640	Hematopoietic cell lineage
0	hsa04650	Natural killer cell mediated cytotoxicity
0	hsa04658	Th1 and Th2 cell differentiation
0	hsa04659	Th17 cell differentiation
0	hsa04660	T cell receptor signaling pathway
0	hsa04668	TNF signaling pathway
0	hsa04713	Circadian entrainment
0	hsa04714	Thermogenesis
0	hsa04720	Long-term potentiation
0	hsa04721	Synaptic vesicle cycle
0	hsa04722	Neurotrophin signaling pathway
0	hsa04723	Retrograde endocannabinoid signaling
0	hsa04724	Glutamatergic synapse
0	hsa04725	Cholinergic synapse
0	hsa04726	Serotonergic synapse
0	hsa04727	GABAergic synapse
0	hsa04728	Dopaminergic synapse
0	hsa04730	Long-term depression
0	hsa04910	Insulin signaling pathway
0	hsa04911	Insulin secretion
0	hsa04912	GnRH signaling pathway
0	hsa04914	Progesterone-mediated oocyte maturation
0	hsa04915	Estrogen signaling pathway
0	hsa04916	Melanogenesis
0	hsa04917	Prolactin signaling pathway
0	hsa04918	Thyroid hormone synthesis
0	hsa04919	Thyroid hormone signaling pathway
0	hsa04920	Adipocytokine signaling pathway
0	hsa04921	Oxytocin signaling pathway
0	hsa04922	Glucagon signaling pathway
0	hsa04924	Renin secretion
0	hsa04925	Aldosterone synthesis and secretion
0	hsa04926	Relaxin signaling pathway
0	hsa04927	Cortisol synthesis and secretion
0	hsa04928	Parathyroid hormone synthesis, secretion and action
0	hsa04931	Insulin resistance
0	hsa04932	Non-alcoholic fatty liver disease
0	hsa04934	Cushing syndrome
0	hsa04935	Growth hormone synthesis, secretion and action
0	hsa04936	Alcoholic liver disease
0	hsa04940	Type I diabetes mellitus
0	hsa04961	Endocrine and other factor-regulated calcium reabsorption
0	hsa04962	Vasopressin-regulated water reabsorption
0	hsa04970	Salivary secretion
0	hsa04971	Gastric acid secretion
0	hsa04972	Pancreatic secretion
0	hsa04978	Mineral absorption
0	hsa04979	Cholesterol metabolism
0	hsa05010	Alzheimer disease
0	hsa05012	Parkinson disease
0	hsa05014	Amyotrophic lateral sclerosis
0	hsa05016	Huntington disease
0	hsa05017	Spinocerebellar ataxia
0	hsa05020	Prion disease
0	hsa05022	Pathways of neurodegeneration - multiple diseases
0	hsa05030	Cocaine addiction
0	hsa05031	Amphetamine addiction
0	hsa05034	Alcoholism
0	hsa05100	Bacterial invasion of epithelial cells
0	hsa05110	Vibrio cholerae infection
0	hsa05120	Epithelial cell signaling in Helicobacter pylori infection
0	hsa05130	Pathogenic Escherichia coli infection
0	hsa05131	Shigellosis
0	hsa05132	Salmonella infection
0	hsa05140	Leishmaniasis
0	hsa05142	Chagas disease
0	hsa05145	Toxoplasmosis
0	hsa05160	Hepatitis C
0	hsa05164	Influenza A
0	hsa05165	Human papillomavirus infection
0	hsa05169	Epstein-Barr virus infection
0	hsa05200	Pathways in cancer
0	hsa05203	Viral carcinogenesis
0	hsa05205	Proteoglycans in cancer
0	hsa05206	MicroRNAs in cancer
0	hsa05207	Chemical carcinogenesis - receptor activation
0	hsa05208	Chemical carcinogenesis - reactive oxygen species
0	hsa05210	Colorectal cancer
0	hsa05211	Renal cell carcinoma
0	hsa05212	Pancreatic cancer
0	hsa05213	Endometrial cancer
0	hsa05214	Glioma
0	hsa05215	Prostate cancer
0	hsa05216	Thyroid cancer
0	hsa05218	Melanoma
0	hsa05220	Chronic myeloid leukemia
0	hsa05221	Acute myeloid leukemia
0	hsa05222	Small cell lung cancer
0	hsa05223	Non-small cell lung cancer
0	hsa05224	Breast cancer
0	hsa05225	Hepatocellular carcinoma
0	hsa05226	Gastric cancer
0	hsa05230	Central carbon metabolism in cancer
0	hsa05231	Choline metabolism in cancer
0	hsa05235	PD-L1 expression and PD-1 checkpoint pathway in cancer
0	hsa05321	Inflammatory bowel disease
0	hsa05322	Systemic lupus erythematosus
0	hsa05323	Rheumatoid arthritis
0	hsa05410	Hypertrophic cardiomyopathy
0	hsa05412	Arrhythmogenic right ventricular cardiomyopathy
0	hsa05414	Dilated cardiomyopathy
0	hsa05415	Diabetic cardiomyopathy
0	hsa05416	Viral myocarditis
0	hsa05418	Fluid shear stress and atherosclerosis
3.9429e-293	hsa05161	Hepatitis B
1.8746e-285	hsa05166	Human T-cell leukemia virus 1 infection
1.59808e-280	hsa05162	Measles
1.03194e-267	hsa04621	NOD-like receptor signaling pathway
4.27623e-266	hsa04750	Inflammatory mediator regulation of TRP channels
5.81946e-265	hsa05168	Herpes simplex virus 1 infection
1.78768e-241	hsa05146	Amoebiasis
1.51353e-230	hsa04810	Regulation of actin cytoskeleton
1.38828e-197	hsa03250	Viral life cycle - HIV-1
1.52403e-187	hsa05135	Yersinia infection
1.16387e-167	hsa05152	Tuberculosis
2.28992e-154	hsa04010	MAPK signaling pathway
4.85232e-147	hsa04933	AGE-RAGE signaling pathway in diabetic complications
3.69245e-138	hsa04664	Fc epsilon RI signaling pathway
1.35229e-123	hsa04611	Platelet activation
2.20571e-118	hsa04662	B cell receptor signaling pathway
3.5849e-109	hsa04630	JAK-STAT signaling pathway
2.67289e-107	hsa04625	C-type lectin receptor signaling pathway
8.00055e-101	hsa05133	Pertussis
6.34607e-76	hsa04623	Cytosolic DNA-sensing pathway
6.12617e-75	hsa05170	Human immunodeficiency virus 1 infection
3.73027e-66	hsa05171	Coronavirus disease - COVID-19
1.73963e-56	hsa05202	Transcriptional misregulation in cancer
4.28093e-33	hsa05134	Legionellosis
1.55388e-29	hsa04613	Neutrophil extracellular trap formation
8.2997e-26	hsa04080	Neuroactive ligand-receptor interaction
2.32897e-23	hsa05032	Morphine addiction
6.42509e-22	hsa04740	Olfactory transduction
3.03785e-16	hsa05417	Lipid and atherosclerosis
2.49043e-13	hsa04145	Phagosome
6.70088e-13	hsa04657	IL-17 signaling pathway
1.73404e-10	hsa05167	Kaposi sarcoma-associated herpesvirus infection
6.01272e-10	hsa04622	RIG-I-like receptor signaling pathway
2.4308e-09	hsa04210	Apoptosis
1.17016e-08	hsa04666	Fc gamma R-mediated phagocytosis
1.85063e-07	hsa04670	Leukocyte transendothelial migration
0.0341283	hsa05163	Human cytomegalovirus infection

## Sheet: S2
Table S2 List of single cell datasets used in the paper, along with basic statistics
dataset	platform	use	tumor type	tumor cell	normal cell	total	paper	database	Linking of data sets
GSE148673	10X	train	ATC,IDC,TNBC,DCIS	17592	18135	35727	https://www.nature.com/articles/s41587-020-00795-2	GEO	https://www.ncbi.nlm.nih.gov/geo/query/acc.cgi?acc=GSE148673
GSE131928	10X	train	glioblastoma	6863	848	7711	https://pubmed.ncbi.nlm.nih.gov/31327527/	GEO	https://www.ncbi.nlm.nih.gov/geo/query/acc.cgi?acc=GSE131928
GSE143423	10X	train	breast cancer	4099	276	4375	https://www.biorxiv.org/content/10.1101/2019.12.30.890517v1.abstract	TISCH	http://tisch.comp-genomics.org/home/
GSE168652	10X	train	cervical cancer	12026	438	12464	https://pubmed.ncbi.nlm.nih.gov/33996252/	TISCH	http://tisch.comp-genomics.org/home/
GSE117988	10X	train	Merkel cell carcinoma	7175	2973	10148	https://pubmed.ncbi.nlm.nih.gov/30250229/	TISCH	http://tisch.comp-genomics.org/home/
GSE159115	10X	train	Renal Cell Cancers	2533	317	2850	https://pubmed.ncbi.nlm.nih.gov/34099557/	TISCH	http://tisch.comp-genomics.org/home/
GSE139448	10X	Validation	glioblastoma	12649	820	13469	https://pubmed.ncbi.nlm.nih.gov/32004492/	TISCH	http://tisch.comp-genomics.org/home/
GSE139829	10X	Validation	uveal melanoma	79105	24598	103703	https://pubmed.ncbi.nlm.nih.gov/31980621/	TISCH	http://tisch.comp-genomics.org/home/
GSE118056	10X	Validation	Merkel cell carcinoma	4981	6043	11024	https://pubmed.ncbi.nlm.nih.gov/30250229/	TISCH	http://tisch.comp-genomics.org/home/
GSE138709	10X	Validation	liver cancer	13458	3632	17090	https://pubmed.ncbi.nlm.nih.gov/32505533/	TISCH	http://tisch.comp-genomics.org/home/
Neuroblastoma（GOSH）	10X	Validation	glioblastoma	1766	4676	6442	https://www.science.org/doi/full/10.1126/sciadv.abd3311	Neuroblastoma Cell Atlas	https://www.neuroblastomacellatlas.org/
GSE151530	10X	Validation	liver cancer	17164	31154	48318	https://www.sciencedirect.com/science/article/pii/S0168827821018481?via%3Dihub	GEO	https://www.ncbi.nlm.nih.gov/geo/query/acc.cgi?acc=GSE151530
GSE146771	10X	Validation	colon cancer	269	10199	10468	https://www.sciencedirect.com/science/article/pii/S009286742030341X?via%3Dihub	GEO	https://www.ncbi.nlm.nih.gov/geo/query/acc.cgi?acc=GSE146771
GSE131309	SMART-Seq2	Validation	sarcoma	4371	2580	6951	https://www.nature.com/articles/s41591-020-01212-6	GEO	https://www.ncbi.nlm.nih.gov/geo/query/acc.cgi?acc=GSE131309
GSE162616	10X	Validation	health liver tissue	0	16924	16924	https://pubmed.ncbi.nlm.nih.gov/35856557/	GEO	https://www.ncbi.nlm.nih.gov/geo/query/acc.cgi?acc=GSE162616
GSE140440	10X	Validation	prostate cancer cell line	324	0	324	https://pubmed.ncbi.nlm.nih.gov/32513898/	GEO	https://www.ncbi.nlm.nih.gov/geo/query/acc.cgi?acc=GSE140440

## Sheet: S3
Table S3 The performance of different methods
datasets	f1	accuracy	recall	precisoon	method
test_GSE148673	0.98	0.98	0.98	0.99	TCfinder
test_GSE131928	0.98	0.97	0.97	0.99	TCfinder
test_GSE143423	0.99	0.98	1	0.98	TCfinder
test_GSE168652	0.99	0.98	0.99	0.99	TCfinder
test_GSE117988	0.99	0.99	1	0.99	TCfinder
test_GSE159115	1	0.99	0.99	1	TCfinder
GSE151530	0.97	0.97	0.96	0.98	TCfinder
GSE146771	0.98	0.96	0.96	1	TCfinder
GOSH	0.98	0.97	0.96	1	TCfinder
GSE131309	0.95	0.96	0.95	0.95	TCfinder
GSE139448	0.99	0.99	0.99	0.99	TCfinder
GSE139829	0.96	0.94	0.98	0.95	TCfinder
GSE118056	0.99	0.99	1	0.99	TCfinder
GSE138709	0.97	0.96	0.97	0.98	TCfinder
test_GSE148673	0.67	0.52	0.97	0.51	ikarus
test_GSE131928	0.83	0.71	0.88	0.79	ikarus
test_GSE143423	0.92	0.85	0.91	0.94	ikarus
test_GSE168652	0.52	0.5	0.53	0.52	ikarus
test_GSE117988	0.7	0.58	0.69	0.71	ikarus
test_GSE159115	0.87	0.78	0.85	0.89	ikarus
GSE151530	0.91	0.87	0.99	0.84	ikarus
GSE146771	0.97	0.94	0.96	0.98	ikarus
GOSH	0.87	0.79	0.98	0.79	ikarus
GSE131309	0.55	0.4	0.99	0.38	ikarus
GSE139448	0.93	0.87	0.92	0.94	ikarus
GSE139829	0.75	0.62	0.74	0.76	ikarus
GSE118056	0.44	0.51	0.43	0.45	ikarus
GSE138709	0.39	0.52	0.39	0.39	ikarus
test_GSE148673	0.76	0.72	0.9	0.67	SCINA
test_GSE131928	0.64	0.47	0.81	0.53	SCINA
test_GSE143423	0.93	0.86	0.92	0.93	SCINA
test_GSE168652	0.98	0.97	1	0.97	SCINA
test_GSE117988	0.71	0.59	0.72	0.71	SCINA
test_GSE159115	0.81	0.68	0.74	0.89	SCINA
GSE151530	0.88	0.82	1	0.79	SCINA
GSE146771	0.97	0.94	0.94	0.99	SCINA
GOSH	0.84	0.72	0.99	0.73	SCINA
GSE131309	0.58	0.47	1	0.41	SCINA
GSE139448	0.74	0.58	0.62	0.91	SCINA
GSE139829	0.93	0.88	1	0.86	SCINA
GSE118056	0.46	0.5	0.48	0.45	SCINA
GSE138709	0.9	0.83	0.99	0.82	SCINA
test_GSE148673	0.71	0.6	0.96	0.56	scMRMA
test_GSE131928	0.65	0.55	0.97	0.57	scMRMA
test_GSE143423	0.89	0.81	0.85	0.94	scMRMA
test_GSE168652	0.55	0.51	0.56	0.53	scMRMA
test_GSE117988	0.68	0.56	0.67	0.7	scMRMA
test_GSE159115	0.85	0.74	0.81	0.89	scMRMA
GSE151530	0.78	0.64	1	0.64	scMRMA
GSE146771	0.96	0.93	0.92	1	scMRMA
GOSH	0.84	0.73	1	0.73	scMRMA
GSE131309	0.54	0.37	1	0.37	scMRMA
GSE139448	0.91	0.83	0.88	0.94	scMRMA
GSE139829	0.73	0.6	0.69	0.76	scMRMA
GSE118056	0.43	0.51	0.41	0.45	scMRMA
GSE138709	0.39	0.52	0.39	0.39	scMRMA
test_GSE148673	0.83	0.8	0.98	0.73	copykat
test_GSE131928	0.72	0.61	0.56	1	copykat
test_GSE143423	0.94	0.88	0.93	0.94	copykat
test_GSE168652	0.51	0.49	0.51	0.52	copykat
test_GSE117988	0.7	0.58	0.7	0.71	copykat
test_GSE159115	0.89	0.8	0.88	0.89	copykat
GSE151530	0.67	0.6	0.64	0.72	copykat
GSE146771	0.53	0.36	0.37	0.93	copykat
GOSH	0.99	0.99	1	0.99	copykat
GSE131309	0.99	0.99	1	0.99	copykat
GSE139448	0.93	0.87	0.92	0.94	copykat
GSE139829	0.76	0.63	0.75	0.76	copykat
GSE118056	0.45	0.5	0.45	0.45	copykat
GSE138709	0.66	0.55	0.66	0.66	copykat
